# Supplementary material for: Effects of Slaughter Methods on the Quality and Refrigerated Shelf Life of Biofloc-Cultured White Shrimp (Penaeus vannamei)
Source: Foods. 2026 May 12;15(10):1695. doi: 10.3390/foods15101695 (PMC13205315; doi:10.3390/foods15101695)
Supplement: Supplementary file 1 [file foods-15-01695-s001.zip]

Archive with 1 entries (1 files):
- foods-4296104-supplementary.pdf
